# Supplementary material for: The Filippi’s Glands of Giant Silk Moths: To Be or Not to Be?
Source: Insects. 2021 Nov 19;12(11):1040. doi: 10.3390/insects12111040 (PMC8619679; doi:10.3390/insects12111040)
Supplement: Supplementary file 1 [file insects-12-01040-s001.zip]

Archive with 1 entries (1 files):
- insects-1450041-supplementary.pdf
